# Supplementary material for: General Method to Increase Carboxylic Acid Content on Nanodiamonds
Source: Molecules. 2022 Jan 23;27(3):736. doi: 10.3390/molecules27030736 (PMC8838522; doi:10.3390/molecules27030736)
Supplement: Supplementary file 1 [file molecules-27-00736-s001.zip]

Archive with 2 entries (2 files):
- Molecules_1496189_SI_revision_2_final.pdf
- optically trapped FND.avi
